# Supplementary material for: Genomic profiling of a DICER1-wildtype thyroblastoma reveals AGK-BRAF fusion, EIF1AX duplication, and TERT promoter mutations: integrated genomic and pathway analysis
Source: Front Endocrinol (Lausanne). 2026 Apr 22;17:1747919. doi: 10.3389/fendo.2026.1747919 (PMC13143743; doi:10.3389/fendo.2026.1747919)
Supplement: Supplementary file 5 [file Table2.xlsx]

## Sheet: Sheet1
GENE	Variant_summary	Functional_annotation	Clinical_tier	Biological_role
TERT promoter C228T	synonymous_variant	Telomerase regulation / telomere maintenance	Tier II	Established oncogenic driver
TERT coding variant p.C42R	tf_binding_site_variant	Telomerase regulation / telomere maintenance	Tier II	Established oncogenic driver
AGK-BRAF	Kinase fusion	Constitutive MAPK/ERK pathway activation	Tier II	Potentially actionable oncogenic driver
DUX4	Upstream non-coding variant	Embryonic transcriptional program / immune modulation	Tier III	Hypothesis-generating immune-modulatory factor
OPCML	intron_variant	Negative regulation of receptor tyrosine kinase signaling	Tier III	Putative tumor suppressor-associated signal
OPCML	intron_variant	Negative regulation of receptor tyrosine kinase signaling	Tier III	Putative tumor suppressor-associated signal
FAM230C	intron_variant	Poorly characterized non-coding locus	Tier III	Exploratory candidate alteration
FAM230C	intron_variant	Poorly characterized non-coding locus	Tier III	Exploratory candidate alteration
ROCK1P1	Upstream non-coding variant	Poorly characterized pseudogene-related locus	Tier III	Exploratory candidate alteration
ROCK1P1	Upstream non-coding variant	Poorly characterized pseudogene-related locus	Tier III	Exploratory candidate alteration
AC008103.3	intron_variant	Poorly characterized non-coding transcript	Tier III	Exploratory candidate alteration
